# Supplementary material for: A Chemo-Ecological Investigation of Dendrilla antarctica Topsent, 1905: Identification of Deceptionin and the Effects of Heat Stress and Predation Pressure on Its Terpene Profiles
Source: Mar Drugs. 2023 Sep 19;21(9):499. doi: 10.3390/md21090499 (PMC10532619; doi:10.3390/md21090499)
Supplement: Supplementary file 1 [file marinedrugs-21-00499-s001.zip]

Archive with 1 entries (1 files):
- marinedrugs-2559429-supplementary.pdf
